# Supplementary material for: Size Effects of Copper Oxide Nanoparticles on Boosting Soybean Growth via Differentially Modulating Nitrogen Assimilation
Source: Nanomaterials (Basel). 2024 Apr 25;14(9):746. doi: 10.3390/nano14090746 (PMC11085672; doi:10.3390/nano14090746)
Supplement: Supplementary file 1 [file nanomaterials-14-00746-s001.zip]

Archive with 1 entries (1 files):
- nanomaterials-2959088-supplementary.pdf
